# Supplementary material for: Biochemical and molecular characterization of sialylated cervical mucins in sheep
Source: Biol Reprod. 2022 Apr 26;107(2):419–31. doi: 10.1093/biolre/ioac077 (PMC9382375; doi:10.1093/biolre/ioac077)
Supplement: L_Abril-Parreno_et_al_sialylated_cervical_mucins_Sup_file_1_ioac077 [file l_abril-parreno_et_al_sialylated_cervical_mucins_sup_file_1_ioac077.xlsx]

## Sheet: Mucus viscosity
Pool Number	Ewe Breed	Ewe Number	Average Viscosity (seconds to fill a Leja chamber) at the synchronised cyle
1	Suffolk	37	350		*Note: We pooled mucus from the same five animals for the natural cycle using the same ranking as the synchronised cycle.
1	Suffolk	39	298.333
1	Suffolk	35	287.333
1	Suffolk	32	287
1	Suffolk	43	266
2	Suffolk	60	233.5
2	Suffolk	44	228.333
2	Suffolk	50	190.667
2	Suffolk	54	186.667
2	Suffolk	51	167.333
3	Suffolk	45	153.333
3	Suffolk	53	152.667
3	Suffolk	52	150.667
3	Suffolk	46	59.6667
3	Suffolk	34	57.5
4	Suffolk	31	43.3333
4	Suffolk	42	34.6667
4	Suffolk	36	31.6667
4	Suffolk	38	31
4	Suffolk	48	28.6667
5	Suffolk	55	26
5	Suffolk	57	23.3333
5	Suffolk	58	21
5	Suffolk	56	20.3333
5	Suffolk	41	17
6	Suffolk	40	13
6	Suffolk	47	10.3333
6	Suffolk	33	10
6	Suffolk	49	9
6	Suffolk	61	6
7	Belclare	2	420
7	Belclare	7	420
7	Belclare	17	420
7	Belclare	20	420
7	Belclare	21	420
8	Belclare	22	420
8	Belclare	24	420
8	Belclare	10	383
8	Belclare	29	293
8	Belclare	5	289.333
9	Belclare	14	289.333
9	Belclare	19	289.333
9	Belclare	12	288
9	Belclare	3	285.333
9	Belclare	13	283.333
10	Belclare	9	282.667
10	Belclare	11	255.667
10	Belclare	15	234.333
10	Belclare	16	227.5
10	Belclare	28	223
11	Belclare	30	221.5
11	Belclare	23	215
11	Belclare	1	177.333
11	Belclare	6	176.333
11	Belclare	4	164.667
12	Belclare	8	108.667
12	Belclare	18	98.6667
12	Belclare	26	38
12	Belclare	25	23
12	Belclare	27	6.5
13	Ile de France	164	420
13	Ile de France	174	420
13	Ile de France	176	420
13	Ile de France	156	290.667
13	Ile de France	166	287
14	Ile de France	173	196
14	Ile de France	151	176
14	Ile de France	172	173.667
14	Ile de France	180	166
14	Ile de France	154	163.333
15	Ile de France	167	162.667
15	Ile de France	179	161.333
15	Ile de France	160	161
15	Ile de France	158	160.333
15	Ile de France	175	160
16	Ile de France	178	159
16	Ile de France	157	154
16	Ile de France	162	152.667
16	Ile de France	168	151.333
16	Ile de France	163	146.333
17	Ile de France	170	145.333
17	Ile de France	152	144.667
17	Ile de France	169	103.667
17	Ile de France	153	81.3333
17	Ile de France	171	72
18	Ile de France	155	59
18	Ile de France	165	47.3333
18	Ile de France	177	29.6667
18	Ile de France	161	25.6667
18	Ile de France	159	15
19	Romanov	125	420
19	Romanov	132	420
19	Romanov	139	420
19	Romanov	140	420
19	Romanov	142	420
20	Romanov	146	420
20	Romanov	148	420
20	Romanov	149	420
20	Romanov	135	299.667
20	Romanov	129	297.333
21	Romanov	145	289.333
21	Romanov	126	289
21	Romanov	150	288.333
21	Romanov	141	288
21	Romanov	144	287.667
22	Romanov	136	283.333
22	Romanov	127	266.667
22	Romanov	147	196
22	Romanov	133	161.333
22	Romanov	138	160.667
23	Romanov	143	160.333
23	Romanov	128	153.667
23	Romanov	123	92.3333
23	Romanov	131	84.3333
23	Romanov	137	69.6667
24	Romanov	122	44.3333
24	Romanov	124	38
24	Romanov	130	34.6667
24	Romanov	121	31.3333
24	Romanov	134	20
25	Fur	98	420
25	Fur	100	420
25	Fur	105	420
25	Fur	112	420
26	Fur	97	356.667
26	Fur	106	355.667
26	Fur	99	347
26	Fur	96	336
26	Fur	118	331.667
27	Fur	119	292.333
27	Fur	107	288
27	Fur	102	286.667
27	Fur	111	285.667
27	Fur	104	282
28	Fur	95	274.667
28	Fur	94	253.333
28	Fur	110	248.333
28	Fur	115	235.333
28	Fur	113	194.333
29	Fur	103	178.667
29	Fur	101	177
29	Fur	117	152.667
29	Fur	109	148
30	Fur	120	132.333
30	Fur	108	103.667
30	Fur	92	80.3333
30	Fur	116	62.6667
30	Fur	91	25.3333
31	Norwegian White Sheep	83	317.333
31	Norwegian White Sheep	89	292
31	Norwegian White Sheep	63	288.333
31	Norwegian White Sheep	74	283
32	Norwegian White Sheep	69	282.667
32	Norwegian White Sheep	85	282
32	Norwegian White Sheep	75	211.333
32	Norwegian White Sheep	64	194
32	Norwegian White Sheep	76	193.667
33	Norwegian White Sheep	87	174.333
33	Norwegian White Sheep	82	171
33	Norwegian White Sheep	67	166.333
33	Norwegian White Sheep	84	157.667
33	Norwegian White Sheep	61	149.667
34	Norwegian White Sheep	80	148
34	Norwegian White Sheep	88	147.333
34	Norwegian White Sheep	71	144.333
34	Norwegian White Sheep	68	132.5
34	Norwegian White Sheep	78	104.667
35	Norwegian White Sheep	79	75.6667
35	Norwegian White Sheep	90	73.6667
35	Norwegian White Sheep	73	54.3333
35	Norwegian White Sheep	77	45
35	Norwegian White Sheep	81	39
36	Norwegian White Sheep	65	35.6667
36	Norwegian White Sheep	66	30.6667
36	Norwegian White Sheep	62	24
36	Norwegian White Sheep	70	6.33333
36	Norwegian White Sheep	86	6.33333
